# Supplementary material for: The Time Scale of Electronic Resonance in Oxidized DNA as Modulated by Solvent Response: An MD/QM-MM Study
Source: Molecules. 2021 Sep 10;26(18):5497. doi: 10.3390/molecules26185497 (PMC8465834; doi:10.3390/molecules26185497)
Supplement: Supplementary file 1 [file molecules-26-05497-s001.zip]

Archive with 1 entries (1 files):
- molecules-1348680-supplementary.pdf
